# Supplementary material for: An artificial bee colony optimization algorithms for solving fuzzy capacitated logistic distribution center problem
Source: MethodsX. 2024 Sep 19;13:102964. doi: 10.1016/j.mex.2024.102964 (PMC11460458; doi:10.1016/j.mex.2024.102964)
Supplement: Supplementary file 2 [file mmc2.zip]

Archive with 1 entries (1 files):
- ABC_II_for_FCLDCP.py
